# Supplementary material for: Accurate determination of solvation free energies of neutral organic compounds from first principles
Source: Nat Commun. 2022 Jan 20;13:414. doi: 10.1038/s41467-022-28041-0 (PMC8776904; doi:10.1038/s41467-022-28041-0)
Supplement: Supplementary file 3 — Supplementary Data 1 [file 41467_2022_28041_MOESM3_ESM.xlsx]

## Sheet: Solvation_Data
Supplementary Data 1a) Solvation_data: The data for free energies of hydration, solvation and partition coefficients for the various functional groups.
	water					cyclohexane
Compounds	Exp (hydration) (Kcal/mol)	Arrow (MD)	Arrow (PIMD8)	Arrow MD Error	Arrow PIMD8 Error	Exp (solvation) (Kcal/mol)	Arrow (MD)	ARROW (PIMD4)	Exp (log D)	Arrow (MD)	Arrow (PIMD8)	Arrow MD Error	Arrow PIMD Error
Alkanes
Cyclopropane	0.75	0.4458	1.0406	0.3042	0.2906
Cyclopentane	1.2	0.4947	1.3198	0.7053	0.1198
Cyclohexane	1.23	0.2	1.1343	1.03	0.0957	-4.42	-4.23	-4.02	4.14324	3.2486	3.77974	0.894647	0.363505
Cycloheptane	0.789	0.1235	0.9095	0.6655	0.1205
Isobutane	2.28	1.3525	2.2628	0.9275	0.0172	-2.61	-2.9404	-2.7108	3.58592	3.14806	3.64723	0.437864	0.0613053
NeoPentane	2.5	1.4541	2.3784	1.0459	0.1216
Methane	1.9598	1.6352	1.8687	0.3246	0.0911	0.14	0.1499	0.1765	1.33449	1.0892	1.24092	0.245295	0.0935713
Ethane	1.7925	1.3703	1.9103	0.4222	0.1178
Propane	1.9598	1.3045	1.962	0.6553	0.0022	-2.03	-2.2559	-2.0849	2.92579	2.6109	2.96766	0.314886	0.0418724
Butane	2.1032	1.3989	2.1391	0.7043	0.0359	-2.72	-3.1778	-2.9156	3.53694	3.35617	3.7067	0.180763	0.169763
Pentane	2.3422	1.3931	2.2838	0.9491	0.0584	-3.5	-3.9165	-3.7847	4.28419	3.89362	4.45014	0.390565	0.16595
Hexane	2.5095	1.5718	2.446	0.9377	0.0635
Octane	2.8919	1.6265	2.8366	1.2654	0.0553	-5.63	-6.2186	-5.956	6.24926	5.75295	6.44777	0.496309	0.198509
Alkenes
Ethene	1.28	0.99	1.47	0.29	0.19
Propene	1.32	0.84	1.37	0.48	0.05
Buta-13-diene	0.61	0.3	0.96	0.31	0.35
But-1-ene	1.38	0.84	1.63	0.54	0.25
pent-1-ene	1.68	1.09	1.93	0.59	0.25
Amines
methylamine	-4.55	-5.04	-4.39	0.49	0.16
dimethylamine	-4.3	-5.68	-4.53	1.38	0.23
trimethylamine	-3.2	-4.24	-3.18	1.04	0.02	-2.63	-3.5386	-3.1932	-0.417991	-0.514349	0.00967979	0.0963579	0.427671
butanamine	-4.24	-5.41	-3.96	1.17	0.28	-3.9196	-3.9784	-3.8584	-0.234955	-1.04982	-0.074505	0.814862	0.16045
ethylamine	-4.5	-5.53	-4.38	1.03	0.12	-2.1316	-2.2267	-2.1249	-1.73679	-2.42237	-1.6537	0.685578	0.0830849
Ethers
DiMethylEther	-1.91	-2.7798	-2.2813	0.8698	0.3713
DiethylEther	-1.75	-2.7015	-1.8523	0.9515	0.1023
DiMethoxyEthane	-4.84	-5.207	-4.6433	0.367	0.1967
MethylPropylEther	-1.66	-2.3191	-1.6636	0.6591	0.0036
Aldehydes
acetaldehyde	-3.5	-3.678	-3.2252	0.178	0.2748
propionaldehyde	-3.43	-3.7325	-3.1774	0.3025	0.2526
buytyraldehyde	-3.18	-3.7863	-3.25	0.6063	0.07
Ketones
Acetone	-3.8	-4.1309	-3.4858	0.3309	0.3142	-2.67	-2.988	-2.7811	-0.828649	-0.838108	-0.516769	0.00945979	0.31188
2-Butanone	-3.71	-4.1447	-3.5458	0.4347	0.1642	-3.47	-3.7494	-3.596	-0.175996	-0.28988	0.0368125	0.113884	0.212809
2-Pentanone	-3.52	-4.1949	-3.5087	0.6749	0.0113	-4.19	-4.5686	-4.4468	0.491323	0.274041	0.687925	0.217282	0.196602
3-Pentanone	-3.41	-4.2903	-3.6394	0.8803	0.2294	-4.3	-4.7495	-4.5632	0.652652	0.336739	0.677439	0.315913	0.0247861
hexa2none	-3.28	-3.9748	-3.4831	0.6948	0.2031	-4.77	-5.5617	-5.1299	1.09264	1.1637	1.20763	0.0710584	0.114984
Acids
AceticAcid	-6.69	-6.8778	-6.3481	0.1878	0.3419	-2.2	-2.2946	-2.1942	-3.29259	-3.36094	-3.04613	0.0683452	0.246468
propionicacid	-6.46	-6.7004	-6.2059	0.2404	0.2541	-3.32	-3.2574	-3.1363	-2.30262	-2.52481	-2.25099	0.222195	0.0516255
butyricacid	-6.35	-6.5977	-5.9512	0.2477	0.3988
Aromatics
Benzene	-0.88	-1.4551	-1.0519	0.5751	0.1719	-4.19	-4.8705	-4.523	2.42728	2.50457	2.54542	0.0772916	0.118137
Napthalene	-2.4	-3.1357	-2.6445	0.7357	0.2445	-7.17	-7.6418	-7.4264	3.49792	3.3044	3.50665	0.193522	0.00872648
Anthracene	-3.95	-4.2716	-3.883	0.3216	0.067
tetracene	-5.5	-5.8887	-5.0602	0.3887	0.4398
pyrene	-4.52	-4.9711	-4.5089	0.4511	0.0111
phenanthrene	-3.88	-4.2254	-3.971	0.3454	0.091
Biphenyl	-2.66	-3.8341	-2.7874	1.1741	0.1274
Toluene	-0.89	-1.7225	-0.9943	0.8325	0.1043	-4.8996	-5.836	-5.5164	2.94031	3.0165	3.31613	0.0761917	0.375825
Phenol	-6.62	-7.6381	-6.8008	1.0181	0.1808	-5.56	-5.6924	-5.46	-0.777316	-1.42682	-0.983232	0.649499	0.205915
p-cresol	-6.14	-7.6155	-6.7102	1.4755	0.5702	-5.89	-6.3672	-6.31	-0.183329	-0.9154	-0.293474	0.732071	0.110144
m-cresol	-5.49	-7.6077	-6.5195	2.1177	1.0295	-5.2	-6.4333	-6.1	-0.212662	-0.861208	-0.307627	0.648546	0.0949646
o-cresol	-5.87	-7.1439	-6.1497	1.2739	0.2797	-6.02	-6.381	-6.1065	0.109998	-0.559448	-0.0316793	0.669445	0.141677
Water	-6.3	-6.8106	-6.128	0.5106	0.172	-0.39	-0.4732	-0.4465	-4.33391	-4.64733	-4.16634	0.31342	0.167563
Alcohols
Methanol	-5.11	-5.39	-4.76	0.28	0.35	-1.29	-1.71	-1.5293	-2.80127	-2.69861	-2.36913	0.102664	0.432144
Ethanol	-5.01	-5.75	-4.94	0.74	0.07	-2.59	-2.6441	-2.467	-1.77463	-2.27761	-1.81349	0.502982	0.0388658
Propanol	-4.92	-5.5	-4.74	0.58	0.18	-2.73	-3.4506	-3.13	-1.60596	-1.50286	-1.18064	0.103104	0.425324
2-Propanol	-4.62	-5.88	-4.62	1.26	0	-2.37	-3.3706	-3.0359	-1.64996	-1.84019	-1.16165	0.190223	0.488316
1-Butanol	-4.72	-5.57	-4.66	0.85	0.06	-3.52	-4.415	-4.0355	-0.879981	-0.846981	-0.457957	0.0329993	0.422024
2-Butanol	-4.58	-5.99	-4.66	1.41	0.08
2-Methyl-2-Propanol	-4.51	-5.36	-4.16	0.85	0.35
1-Pentanol	-4.47	-5.65	-4.52	1.18	0.05
2-Methyl-2-Butanol	-4.43	-5.36	-4.6	0.93	0.17
2-Pentanol	-4.39	-6.07	-4.47	1.68	0.08
3-Pentanol	-4.35	-5.71	-4.2	1.36	0.15
Cyclohexanol	-5.47	-6.56	-5.13	1.09	0.34
Octanol	-4.09	-5.49	-3.87	1.4	0.22
Esters
EthylAcetate	-3.12	-3.3956	-2.7991	0.2756	0.3209	-3.55	-3.2	-3.0545	0.315326	-0.143437	0.187289	0.458763	0.128037
MethylPropionate	-2.93	-3.5534	-3.0303	0.6234	0.1003	-3.71	-3.1892	-3.1906	0.571987	-0.267074	0.117551	0.839062	0.454437
PropylAcetate	-2.86	-3.5024	-2.7904	0.6424	0.0696	-4.36	-4.1219	-3.7906	1.09998	0.45429	0.733464	0.645686	0.366512
ButylAcetate	-2.55	-3.4002	-2.477	0.8502	0.073	-4.94	-4.9753	-4.7906	1.75263	1.15505	1.6966	0.59758	0.0560254
Amides
Acetamide	-9.71	-10.5778	-9.6468	0.8678	0.0632	-3.01	-3.6435	-3.5855	-4.91323	-5.08504	-4.44486	0.171816	0.46837
N-Methylacetamide	-10	-11.5197	-10.4937	1.5197	0.4937
DiMethylAcetamide	-8.5	-9.1358	-8.5092	0.6358	0.0092
propionamide	-9.4	-10.614	-9.5683	1.214	0.1683
Thiols
MethaneThiol	-1.219	-2.012	-1.649	0.793	0.43
EthaneThiol	-1.24	-2.18	-1.67	0.94	0.43
Propanethiol	-1.05	-1.86	-1.45	0.81	0.4	-3.12	-4.4431	-4.0053	1.51797	1.89423	1.87385	0.376265	0.355879
1-Butanethiol	-0.99	-2.14	-1.49	1.15	0.5
Sulfides
DiMethylSulfide	-1.54	-2.13	-1.7	0.59	0.16
DiEthylSulfide	-1.43	-2.32	-1.55	0.89	0.12
EthylMethylSulfide	-1.5	-1.97	-1.61	0.47	0.11	-3.78	-4.6145	-4.2862	1.67196	1.93926	1.9625	0.267294	0.29054
DimethylDisulfide	-1.83	-2.64	-1.85	0.81	0.02
Heterorings
3-methyl-indole	-5.88	-7.88	-6.9	2	1.02	-8.08	-8.3174	-8.0668	1.6133	0.320753	0.855635	1.29255	0.757663
Aniline	-5.54	-5.7112	-5.48	0.1712	0.06	-5.52	-5.9426	-5.6425	-0.0146663	0.16969	0.119164	0.184356	0.13383
Imidazole	-9.6	-10.41	-9.89	0.81	0.29
Pyrrole	-4.8	-4.72	-4.17	0.08	0.63
pyridine	-4.69	-5.5293	-4.7658	0.8393	0.0758	-4.3	-4.6691	-4.4116	-0.285994	-0.6308	-0.259741	0.344806	0.0262528

## Sheet: AminoacidAnalogues
Supplementary Data 1b) Comparison of Arrow MD and PIMD free energies to experiment for the neutral amino-acid analogues.
	water						cyclohexane								logD
Neutral amino-acid analogues	Arrow (MD)	Arrow (PIMD8)	Exp (hydration)	Arrow MD Error	Arrow PIMD8 Error	Neutral amino-acid analogues	Arrow (MD)	Arrow (PIMD4)	Exp (solvation)	Arrow MD Error	Arrow PIMD4 Error	Neutral amino-acid analogues	Arrow (MD)	Arrow (PIMD)	Exp (log D)	Arrow MD Error	Arrow PIMD Error
Isobutane (Leu)	1.3525	2.2628	2.28	0.9275	0.0172	Isobutane (Leu)	-2.9404	-2.7108	-2.61	0.3304	0.1008	Isobutane (Leu)	3.14806	3.64723	3.58592	0.437864	0.0613053
Methane (Ala)	1.6352	1.8687	1.9598	0.3246	0.0911	Methane (Ala)	0.1499	0.1765	0.14	0.0099	0.0365	Methane (Ala)	1.0892	1.24092	1.33449	0.245295	0.0935713
Propane (Val)	1.3045	1.962	1.9598	0.6553	0.0022	Propane (Val)	-2.2559	-2.0849	-2.03	0.2259	0.0549	Propane (Val)	2.6109	2.96766	2.92579	0.314886	0.0418724
Butane (Ile)	1.3989	2.1391	2.1032	0.7043	0.0359	Butane (Ile)	-3.1778	-2.9156	-2.72	0.4578	0.1956	Butane (Ile)	3.35617	3.7067	3.53694	0.180763	0.169763
n-butanamine (Lys)	-5.41	-3.96	-4.24	1.17	0.28	n-butanamine (Lys)	-3.9784	-3.8584	-3.9196	0.0588	0.0612	n-butanamine (Lys)	-1.04982	-0.074505	-0.234955	0.814862	0.16045
Acetic acid (Asp)	-6.8778	-6.3481	-6.69	0.1878	0.3419	Acetic acid (Asp)	-2.2946	-2.1942	-2.2	0.0946	0.0058	Acetic acid (Asp)	-3.36094	-3.04613	-3.29259	0.0683452	0.246468
Propionic acid (Glu)	-6.7004	-6.2059	-6.46	0.2404	0.2541	Propionic acid (Glu)	-3.2574	-3.1363	-3.32	0.0626	0.1837	Propionic acid (Glu)	-2.52481	-2.25099	-2.30262	0.222195	0.0516255
Toluene (Phe)	-1.7225	-0.9943	-0.89	0.8325	0.1043	Toluene (Phe)	-5.836	-5.5164	-4.8996	0.9364	0.6168	Toluene (Phe)	3.0165	3.31613	2.94031	0.0761917	0.375825
p-Cresol (Tyr)	-7.6155	-6.7102	-6.14	1.4755	0.5702	p-Cresol (Tyr)	-6.3672	-6.31	-5.89	0.4772	0.42	p-Cresol (Tyr)	-0.9154	-0.293474	-0.183329	0.732071	0.110144
Methanol (Ser)	-5.39	-4.76	-5.11	0.28	0.35	Methanol (Ser)	-1.71	-1.5293	-1.29	0.42	0.2393	Methanol (Ser)	-2.69861	-2.36913	-2.80127	0.102664	0.432144
Ethanol (Thr)	-5.75	-4.94	-5.01	0.74	0.07	Ethanol (Thr)	-2.6441	-2.467	-2.59	0.0541	0.123	Ethanol (Thr)	-2.27761	-1.81349	-1.77463	0.502982	0.0388658
Acetamide (Asn)	-10.5778	-9.6468	-9.71	0.8678	0.0632	Acetamide (Asn)	-3.6435	-3.5855	-3.01	0.6335	0.5755	Acetamide (Asn)	-5.08504	-4.44486	-4.91323	0.171816	0.46837
Propionamide (Gln)	-10.614	-9.5683	-9.4	1.214	0.1683	Propionamide (Gln)	-4.2521	-4.1057	-3.77	0.4821	0.3357	Propionamide (Gln)	-4.66529	-4.00582	-4.12858	0.536715	0.122757
Methanethiol (Cys)	-2.012	-1.649	-1.219	0.793	\	Methanethiol (Cys)	-2.8523	-2.7611	-2.46	0.3923	0.3011	Methanethiol (Cys)	0.616207	0.815522	0.910047	0.29384	0.0945246
Methyl-ethylsulfide (Met)	-1.97	-1.61	-1.5	0.47	0.11	Methyl-ethylsulfide (Met)	-4.6145	-4.2862	-3.78	0.8345	0.5062	Methyl-ethylsulfide (Met)	1.93926	1.9625	1.67196	0.267294	0.29054
Methylindole (Trp)	-7.88	-6.9	-5.88	2	1.02	Methylindole (Trp)	-8.3174	-8.0668	-8.08	0.2374	0.0132	Methylindole (Trp)	0.320753	0.855635	1.6133	1.29255	0.757663
Methylimidazole (His)	-10.4585	-10.0851	-10.06	0.3985	0.0251	Methylimidazole (His)	-5.9174	-5.6761	-5.59	0.3274	0.0861	Methylimidazole (His)	-3.33007	-3.2332	-3.27793	0.0521389	0.0447324

## Sheet: AMOEBA_GAFF_ARROW
Supplementary Data 1c) Comparison of free energies of hydration between Arrow, GAFF, and AMOEBA for select compounds. The GAFF and AMOEBA predictions are taken from literature.
Compounds	Exp (hydration)	Arrow (PIMD8)	GAFF	AMOEBA	Arrow error	GAFF error	AMOEBA error
Alkanes
Methane	1.9598	1.8687	2.2	1.73	0.0911	0.2402	0.2298
Ethane	1.7925	1.9103	2.58	1.73	0.1178	0.7875	0.0625
Propane	1.9598	1.962	2.56	1.69	0.0022	0.6002	0.2698
Butane	2.1032	2.1391	2.54	1.11	0.0359	0.4368	0.9932
Octane	2.88	2.8366	3.13	1.74	0.0434	0.25	1.14
Alkenes
But-1-ene	1.38	1.63	2.48	0.83	0.25	1.1	0.55
Amines
dimethylamine	-4.3	-4.53	-3.11	-3.04	0.23	1.19	1.26
trimethylamine	-3.2	-3.18	-2.32	-2.09	0.02	0.88	1.11
ethylamine	-4.5	-4.38	-3.14	-4.33	0.12	1.36	0.17
Ethers
DiMethylEther	-1.91	-2.2813	-0.85	-2.22	0.3713	1.06	0.31
Aldehydes
propionaldehyde	-3.43	-3.88	-3.41	-3.08	0.45	0.02	0.35
Acids
AceticAcid	-6.69	-6.3481	-5.95	-5.63	0.3419	0.74	1.06
Aromatics
Benzene	-0.88	-1.0519	-0.7	-0.86	0.1719	0.18	0.02
Toluene	-0.89	-0.9943	-0.71	-1.53	0.1043	0.18	0.64
Phenol	-6.62	-6.8008	-5.67	-5.05	0.1808	0.95	1.57
p-cresol	-6.14	-6.7102	-5.36	-5.6	0.5702	0.78	0.54
Water	-6.3	-6.128	-6.04	-5.86	0.172	0.26	0.44
Alcohols
Methanol	-5.11	-4.78	-4.37	-4.79	0.33	0.74	0.32
Ethanol	-5.01	-4.94	-3.45	-4.69	0.07	1.56	0.32
Propanol	-4.92	-4.74	-3.12	-4.85	0.18	1.8	0.07
2-Propanol	-4.62	-4.62	-3.28	-4.21	0	1.34	0.41
Octanol	-4.09	-3.87	-5.2	-2.65	0.22	1.11	1.44
Esters
Methylester	-3.13	-3.0572	-4.19	-3.73	0.0728	1.06	0.6
Amides
Acetamide	-9.71	-9.6468	-7.8	-9.3	0.0632	1.91	0.41
N-Methylacetamide	-10	-10.4937	-8.39	-8.66	0.4937	1.61	1.34
Thiols
MethaneThiol	-1.24	-1.67	-0.83	-0.26	0.43	0.41	0.98
1-Butanethiol	-0.99	-1.49	-1.68	-0.12	0.5	0.69	0.87
Sulfides
DiMethylSulfide	-1.54	-1.7	-1.85	-1.85	0.16	0.31	0.31
EthylMethylSulfide	-1.5	-1.61	0.34	-1.98	0.11	1.84	0.48
DimethylDisulfide	-1.83	-1.85	-1.24	1.48	0.02	0.59	3.31
Heterorings
Aniline	-5.54	-5.48	-5.92	-4.78	0.06	0.38	0.76
Imidazole	-9.6	-9.89	-7.85	-10.25	0.29	1.75	0.65
Pyrrole	-4.8	-4.17	-3.87	-3.8	0.63	0.93	1
pyridine	-4.69	-4.77	-3.45	-5.59	0.08	1.24	0.9

## Sheet: Independent_Replication_of_Resu
Supplementary Data 1d) Free energy computations performed by Independent colloborators.
InterX	Exp (hydration)	Arrow 2.0 (PIMD8)		Potoff-WSU	Arrow 2.0 (PIMD8)	difference		Maria-CMU	Arrow 2.0 (PIMD8)	difference	Subbu-ANL	Arrow 2.0 (PIMD8)	difference
Alkanes				Alkanes				Alkanes			Alkanes
Cyclopropane	0.75	1.0406		Cyclopropane	1.0894	0.0488		Cyclopropane			Cyclopropane
Cyclopentane	1.2	1.3198		Cyclopentane	1.1511	0.1687		Cyclopentane			Cyclopentane
Cyclohexane	1.23	1.1343		Cyclohexane	1.2	0.0657		Cyclohexane			Cyclohexane
Cycloheptane	0.789	0.9095		Cycloheptane				Cycloheptane			Cycloheptane
Isobutane	2.28	2.2628		Isobutane				Isobutane			Isobutane
NeoPentane	2.5	2.3784		NeoPentane	2.3818	0.0034		NeoPentane			NeoPentane
Methane	1.9598	1.8687		Methane	1.9064	0.0377		Methane	1.9475	0.0788	Methane
Ethane	1.7925	1.9103		Ethane				Ethane			Ethane	1.9584	0.0481
Propane	1.9598	1.962		Propane				Propane			Propane	1.9564	0.0056
Butane	2.1032	2.1391		Butane				Butane			Butane
Pentane	2.3422	2.2838		Pentane	2.2323	0.0515		Pentane			Pentane
Hexane	2.5095	2.446		Hexane	2.4512	0.0052		Hexane	2.32	0.126	Hexane
Octane	2.8919	2.8366		Octane	2.5226	0.314		Octane	2.81	0.0266	Octane
Alkenes				Alkenes				Alkenes			Alkenes
Ethene	1.28	1.47		Ethene	1.506	0.036		Ethene			Ethene
Propene	1.32	1.37		Propene				Propene	1.3927	0.0227	Propene
Buta-13-diene	0.61	0.96		Buta-13-diene				Buta-13-diene			Buta-13-diene	0.8382	0.1218
But-1-ene	1.38	1.63		But-1-ene	1.3763	0.2537		But-1-ene			But-1-ene	1.5672	0.0628
pent-1-ene	1.68	1.93		pent-1-ene	1.734	0.196		pent-1-ene	1.6	0.33	pent-1-ene
Amines				Amines				Amines			Amines
methylamine	-4.55	-4.39		methylamine				methylamine			methylamine	-4.2813	0.1087
dimethylamine	-4.3	-4.53		dimethylamine				dimethylamine	-4.62		dimethylamine
trimethylamine	-3.2	-3.18		trimethylamine	-3.1554	0.0246		trimethylamine			trimethylamine
butanamine	-4.24	-3.96		butanamine	-4.0559	0.0959		butanamine	-3.9	0.06	butanamine
ethylamine	-4.5	-4.38		ethylamine				ethylamine			ethylamine	-4.2647	0.1153
Aldehydes				Aldehydes				Aldehydes			Aldehydes
acetaldehyde	-3.5	-3.2252		acetaldehyde	-3.2222	0.003		acetaldehyde	-3.19	0.0352	acetaldehyde	-3.2668	0.0416
propionaldehyde	-3.43	-3.1774		propionaldehyde	-3.2186	0.0412		propionaldehyde			propionaldehyde
buytyraldehyde	-3.18	-3.25		buytyraldehyde				buytyraldehyde	-3.14	0.11	buytyraldehyde
Ketones				Ketones				Ketones			Ketones
Acetone	-3.8	-3.4858		Acetone				Acetone			Acetone	-3.6084	0.1226
2-Butanone	-3.71	-3.5458		2-Butanone	-3.587	0.0412		2-Butanone	-3.6773	0.1315	2-Butanone	-3.5975	0.0517
2-Pentanone	-3.52	-3.5087		2-Pentanone	-3.658	0.1493		2-Pentanone			2-Pentanone	-3.5583	0.0496
3-Pentanone	-3.41	-3.6394		3-Pentanone				3-Pentanone	-3.82	0.1806	3-Pentanone
hexa2none	-3.28	-3.4831		hexa2none				hexa2none			hexa2none
Acids				Acids				Acids			Acids
AceticAcid	-6.69	-6.3481		AceticAcid	-6.2952	0.0529		AceticAcid	-6.3454	0.0027	AceticAcid
propionicacid	-6.46	-6.2059		propionicacid	-6.1586	0.0473		propionicacid			propionicacid
butyricacid	-6.35	-5.9512		butyricacid				butyricacid	-6.01	0.0588	butyricacid
Aromatics				Aromatics				Aromatics			Aromatics
Benzene	-0.88	-1.0519		Benzene				Benzene	-1.0867	0.0348	Benzene	-1.0047	0.0472
Napthalene	-2.4	-2.6445		Napthalene				Napthalene	-2.4	0.2445	Napthalene
Anthracene	-3.95	-3.883		Anthracene	-3.8523	0.0307		Anthracene			Anthracene
tetracene	-5.5	-5.0602		tetracene	-5.0388	0.0214		tetracene	-5.2286	0.1684	tetracene
pyrene	-4.52	-4.5089		pyrene				pyrene			pyrene
phenanthrene	-3.88	-3.971		phenanthrene				phenanthrene	-3.817	0.154	phenanthrene
Biphenyl	-2.66	-2.7874		Biphenyl	-2.8351	0.0477		Biphenyl			Biphenyl
Toluene	-0.89	-0.9943		Toluene				Toluene	-1.21	0.2157	Toluene	-1.0626	0.0683
Phenol	-6.62	-6.8008		Phenol				Phenol	-6.58	0.2208	Phenol	-6.7318	0.069
p-cresol	-6.14	-6.7102		p-cresol				p-cresol	-6.51	0.2002	p-cresol	-6.4121	0.2981
m-cresol	-5.49	-6.5195		m-cresol	-6.7099	0.1904		m-cresol			m-cresol
o-cresol	-5.87	-6.1497		o-cresol				o-cresol	-5.93	0.2197	o-cresol
Alcohols				Alcohols				Alcohols			Alcohols
Methanol	-5.11	-4.76		Methanol	-4.8693	0.1093		Methanol			Methanol	-4.6941	0.0659
Ethanol	-5.01	-4.94		Ethanol				Ethanol			Ethanol
Propanol	-4.92	-4.74		Propanol	-4.6129	0.1271		Propanol			Propanol
2-Propanol	-4.62	-4.62		2-Propanol				2-Propanol	-4.9	0.28	2-Propanol
1-Butanol	-4.72	-4.66		1-Butanol				1-Butanol			1-Butanol	-4.6699	0.0099
2-Butanol	-4.58	-4.66		2-Butanol				2-Butanol	-4.85	0.19	2-Butanol
2-Methyl-2-Propanol	-4.51	-4.16		2-Methyl-2-Propanol	-4.2901	0.1301		2-Methyl-2-Propanol			2-Methyl-2-Propanol	-4.4496	0.2896
1-Pentanol	-4.47	-4.52		1-Pentanol	-4.3669	0.1531		1-Pentanol	-4.33	0.19	1-Pentanol
2-Methyl-2-Butanol	-4.43	-4.6		2-Methyl-2-Butanol				2-Methyl-2-Butanol			2-Methyl-2-Butanol
2-Pentanol	-4.39	-4.47		2-Pentanol				2-Pentanol	-4.57	0.1	2-Pentanol
3-Pentanol	-4.35	-4.2		3-Pentanol	-4.2621	0.0621		3-Pentanol			3-Pentanol
Cyclohexanol	-5.47	-5.13		Cyclohexanol				Cyclohexanol	-5.08	0.05	Cyclohexanol
Octanol	-4.09	-3.87		Octanol	-3.7845	0.0855		Octanol	-3.81	0.06	Octanol
Esters				Esters				Esters			Esters
EthylAcetate	-3.12	-2.7991		EthylAcetate	-2.628	0.1711		EthylAcetate	-2.64	0.1591	EthylAcetate	-2.5796	0.2195
MethylPropionate	-2.93	-3.0303		MethylPropionate	-2.9704	0.0599		MethylPropionate			MethylPropionate	-2.884	0.1463
PropylAcetate	-2.86	-2.7904		PropylAcetate				PropylAcetate	-2.55	0.2404	PropylAcetate	-2.7165	0.0739
ButylAcetate	-2.55	-2.477		ButylAcetate				ButylAcetate			ButylAcetate	-2.2028	0.2742
Amides				Amides				Amides			Amides
Acetamide	-9.71	-9.6468		Acetamide	-9.5142	0.1326		Acetamide	-9.5	0.1468	Acetamide	-9.6377	0.0091
N-Methylacetamide	-10	-10.4937		N-Methylacetamide				N-Methylacetamide	-10.36	0.1337	N-Methylacetamide
DiMethylAcetamide	-8.5	-8.5092		DiMethylAcetamide	-8.264	0.2452		DiMethylAcetamide	-8.43	0.0792	DiMethylAcetamide	-8.3113	0.1979
propionamide	-9.4	-9.5683		propionamide	-9.4736	0.0947		propionamide	-9.49	0.0783	propionamide
Thiols				Thiols				Thiols			Thiols
MethaneThiol	-1.219	-1.649		MethaneThiol				MethaneThiol	-1.75	0.101	MethaneThiol
EthaneThiol	-1.24	-1.67		EthaneThiol	-1.5778	0.0922		EthaneThiol			EthaneThiol
Propanethiol	-1.05	-1.45		Propanethiol				Propanethiol	-1.52	0.07	Propanethiol
1-Butanethiol	-0.99	-1.49		1-Butanethiol				1-Butanethiol			1-Butanethiol	-1.3834	0.1066
Sulfides				Sulfides				Sulfides			Sulfides
DiMethylSulfide	-1.54	-1.7		DiMethylSulfide				DiMethylSulfide	-1.75	0.05	DiMethylSulfide	-1.7745	0.0745
DiEthylSulfide	-1.43	-1.55		DiEthylSulfide	-1.3697	0.1803		DiEthylSulfide			DiEthylSulfide
EthylMethylSulfide	-1.5	-1.61		EthylMethylSulfide	-1.6509	0.0409		EthylMethylSulfide	-1.67	0.06	EthylMethylSulfide
DimethylDisulfide	-1.83	-1.85		DimethylDisulfide				DimethylDisulfide	-2.06	0.21	DimethylDisulfide	-1.9856	0.1356
Heterorings				Heterorings				Heterorings			Heterorings
3-methyl-indole	-5.88	-6.9		3-methyl-indole	-7.1988	0.2988		3-methyl-indole	-7	0.1	3-methyl-indole
Aniline	-5.54	-5.48		Aniline	-5.3898	0.0902		Aniline			Aniline
Imidazole	-9.6	-9.89		Imidazole	-9.819	0.071		Imidazole	-9.86	0.03	Imidazole
Pyrrole	-4.8	-4.17		Pyrrole	-4.1097	0.0603		Pyrrole			Pyrrole
pyridine	-4.69	-4.7658		pyridine	-5.0629	0.2971		pyridine	-4.72	0.0458	pyridine
Water	-6.3	-6.128		Water				Water	-6.06	0.068	Water
					RMSE	0.134396				0.146818			0.136118
					MAE	0.105424				0.123495			0.108208
RMSE and MAE are with respect to InterX computations

## Sheet: ARROW_COSMO_SMD_FML_GFNFF
Supplementary Data 1e) Free energy comparisons between ARROW, COSMO, SMD, PCM, and FML.														δE(ALPB)	δG(ALPB)	δE(ALPB)	δG(ALPB)
Compounds	Exp (hydration) (Kcal/mol)	Arrow (PIMD8)	Arrow PIMD8 Error	COSMO/ Molpro	COSMO/ Molpro Error	SMD	SMD Error	PCM	PCM Error	FML	FML error	COSMO-RS	error	GFN-FF opt. both	GFN-FF (opt + freq)	error opt.both	error (opt+freq)
Alkanes
Cyclopropane	0.75	1.0406	0.2906	-1.30436	2.05436	0.1	0.65	-0.6	1.35	-0.01	0.76	0.64	0.4006	-0.46	-0.46	1.21	1.21
Cyclopentane	1.2	1.3198	0.1198	-0.63363	1.83363	1.3	0.1	-0.2	1.4	0.88	0.32	1.15	0.1698	-0.6	-1.7	1.8	2.9
Cyclohexane	1.23	1.1343	0.0957	-0.479014	1.70901	1.4	0.17	-0.1	1.33			1.23	0.0957	-0.66	-0.68	1.89	1.91
Cycloheptane	0.789	0.9095	0.1205	-0.532239	1.32124
Isobutane	2.28	2.2628	0.0172		2.28	2	0.28	-0.2	2.48	2.16	0.12	2.12	0.1428	-0.59	-0.61	2.87	2.89
NeoPentane	2.5	2.3784	0.1216	-0.749134	3.24913	2.2	0.3	-0.3	2.8					-0.67	-0.68	3.17	3.18
Methane	1.9598	1.8687	0.0911	-0.387136	2.34694	2.2	0.2402	-0.1	2.0598	0.37	1.5898	1.67	0.1987	-0.24	-0.24	2.1998	2.1998
Ethane	1.7925	1.9103	0.1178	-0.397783	2.19028	1.8	0.0075	-0.1	1.8925	0.94	0.8525	1.89	0.0203	-0.38	-0.39	2.1725	2.1825
Propane	1.9598	1.962	0.0022	-0.475157	2.43496	1.8	0.1598	-0.1	2.0598	1.46	0.4998	2.01	0.048	-0.5	-0.51	2.4598	2.4698
Butane	2.1032	2.1391	0.0359	-0.550374	2.65357	2	0.1032	-0.2	2.3032			2.17	0.0309	-0.61257	-0.619233	2.71577	2.72243
Pentane	2.3422	2.2838	0.0584	-0.62668	2.96888	2.2	0.1422	-0.2	2.5422			2.28	0.0038	-0.724848	-0.721151	3.06705	3.06335
Hexane	2.5095	2.446	0.0635	-0.864621	3.37412	2.4	0.1095	-0.2	2.7095			2.39	0.056	-0.833234	-0.890922	3.34273	3.40042
Octane	2.8919	2.8366	0.0553	-0.843982	3.73588	2.7	0.1919	-0.3	3.1919			2.74	0.0966	-1.05353	-1.06377	3.94543	3.95567
Alkenes
Ethene	1.28	1.47	0.19	-1.66969	2.94969	1.4	0.12	-0.8	2.08			0.92	0.55	-0.424969	-0.432664	1.70497	1.71266
Propene	1.32	1.37	0.05	-1.68335	3.00335	1.2	0.12	-0.8	2.12			1.05	0.32	-0.542705	-0.544589	1.8627	1.86459
Buta-13-diene	0.61	0.96	0.35	-2.66686	3.27686	0.9	0.29	-1.3	1.91			0.49	0.47	-0.702739	-0.726476	1.31274	1.33648
But-1-ene	1.38	1.63	0.25	-1.76074	3.14074	1.2	0.18	-0.8	2.18			1.27	0.36	-0.650286	-0.668895	2.03029	2.04889
pent-1-ene	1.68	1.93	0.25	-1.88803	3.56803	1.4	0.28	-0.8	2.48			1.37	0.56	-0.7691	-0.774023	2.4491	2.45402
Amines
methylamine	-4.55	-4.39	0.16	-5.78528	1.23528							-4.13	0.26	-3.69617	-3.63659	0.85383	0.913413
dimethylamine	-4.3	-4.53	0.23	-4.8738	0.573798	-3.2	1.1	-2	2.3			-2.41	2.12	-1.70425	-1.70015	2.59575	2.59985
trimethylamine	-3.2	-3.18	0.02	-3.50189	0.301888	-2.5	0.7	-1.3	1.9			-0.63	2.55	-0.948619	-0.927915	2.25138	2.27209
butanamine	-4.24	-3.96	0.28	-5.78994	1.54994	-3.5	0.74	-2.8	1.44			-3.85	0.11	-3.59002	-3.4702	0.649975	0.769798
ethylamine	-4.5	-4.38	0.12	-5.79719	1.29719	-3.8	0.7	-2.8	1.7			-4.08	0.3	-3.4037	-3.35623	1.0963	1.14377
Ethers
DiMethylEther	-1.91	-2.2813	0.3713	-3.90418	1.99418	-0.6	1.31	-1.8	0.11					-0.920461	-1.05885	0.989539	0.851152
DiethylEther	-1.75	-1.8523	0.1023	-3.74826	1.99826	-1.2	0.55	-1.9	0.15					-1.08963	-1.20217	0.660371	0.547826
DiMethoxyEthane	-4.84	-4.6433	0.1967	-5.73074	0.890743	-2	2.84	-2.7	2.14					-1.73282	-1.84417	3.10718	2.99583
MethylPropylEther	-1.66	-1.6636	0.0036	-4.85245	3.19245	-0.5	1.16	-1.8	0.14					-1.13184	-1.23898	0.528157	0.421016
Aldehydes
acetaldehyde	-3.5	-3.2252	0.2748	-7.47411	3.97411	-3.2	0.3	-3.7	0.2	-3.47	0.03	-3.41	0.1848	-4.22059	-4.23461	0.720586	0.73461
propionaldehyde	-3.43	-3.1774	0.2526	-8.18775	4.75775	-3.1	0.33	-3.6	0.17	-3.48	0.05	-3.44	0.2626	-4.34081	-4.32739	0.910811	0.897394
buytyraldehyde	-3.18	-3.25	0.07	-7.64684	4.46684	-3	0.18	-3.7	0.52			-3.18	0.07	-4.75951	-4.77879	1.57951	1.59879
Ketones													0
Acetone	-3.8	-3.4858	0.3142	-8.35079	4.55079	-4.1	0.3	-4.2	0.4	-3.46	0.34	-4.39	0.9042	-4.48	-4.69	0.68	0.89
2-Butanone	-3.71	-3.5458	0.1642	-7.8593	4.1493	-3.8	0.09	-3.9	0.19			-3.72	0.1742
2-Pentanone	-3.52	-3.5087	0.0113	-7.73779	4.21779	-3.7	0.18	-4	0.48	-3.23	0.29	-3.58	0.0713	-4.70478	-4.90019	1.18478	1.38019
3-Pentanone	-3.41	-3.6394	0.2294	-6.73531	3.32531	-3.5	0.09	-3.7	0.29	-3.25	0.16	-3.58	0.0594	-4.26307	-4.23182	0.853072	0.821822
hexa2none	-3.28	-3.4831	0.2031	-7.70962	4.42962	-3.5	0.22	-4	0.72	-3.21	0.07	-3.31	0.1731	-4.93227	-4.66186	1.65227	1.38186
Acids
AceticAcid	-6.69	-6.3481	0.3419	-9.16071	2.47071	-5.7	0.99	-4.5	2.19			-6.57	0.2219	-9.29307	-9.16357	2.60307	2.47357
propionicacid	-6.46	-6.2059	0.2541	-8.48593	2.02593	-5.5	0.96	-4.3	2.16			-6.06	0.1459	-9.26369	-10.2673	2.80369	3.8073
butyricacid	-6.35	-5.9512	0.3988	-8.53778	2.18778	-5.4	0.95	-4.3	2.05			-5.84	0.1112	-9.875	-9.93106	3.525	3.58106
Aromatics
Benzene	-0.88	-1.0519	0.1719	-3.20311	2.32311	-0.7	0.18	-1.6	0.72			-1.04	0.0119	-0.781407	-0.788269	0.0985932	0.0917308
Napthalene	-2.4	-2.6445	0.2445	-4.51419	2.11419	-1.5	0.9	-2.3	0.1			-2.41	0.2345	-1.12663	-1.14315	1.27337	1.25685
Anthracene	-3.95	-3.883	0.067	-5.72409	1.77409	-2.2	1.75	-2.9	1.05			-3.71	0.173	-1.45352	-1.45616	2.49648	2.49384
tetracene	-5.5	-5.0602	0.4398	-6.92985	1.42985
pyrene	-4.52	-4.5089	0.0111	-5.83865	1.31865									-1.56	-1.58	2.96	2.94
phenanthrene	-3.88	-3.971	0.091	-5.85063	1.97063									-1.42332	-1.43741	2.45668	2.44259
Biphenyl	-2.66	-2.7874	0.1274	-5.29716	2.63716							-3.1	0.3126	-1.31084	-1.32468	1.34916	1.33532
Toluene	-0.89	-0.9943	0.1043	-3.29927	2.40927	-0.3	0.59	-1.6	0.71			-0.87	0.1243	-0.900779	-0.904699	0.0107789	0.0146993
Phenol	-6.62	-6.8008	0.1808	-7.54484	0.924838	-5.2	1.42	-4	2.62			-6.18	0.6208	-3.81715	-3.85242	2.80285	2.76758
p-cresol	-6.14	-6.7102	0.5702	-9.06308	2.92308	-4.8	1.34	-3.9	2.24	-6.09	0.05			-3.9961	-4.0189	2.1439	2.1211
m-cresol	-5.49	-6.5195	1.0295	-9.45757	3.96757	-4.8	0.69	-4	1.49	-6.21	0.72			-3.95084	-3.99446	1.53916	1.49554
o-cresol	-5.87	-6.1497	0.2797	-7.07803	1.20803	-4.6	1.27	-3.7	2.17	-6.06	0.19			-3.7134	-3.8042	2.1566	2.0658
Water	-6.3	-6.128	0.172	-8.58515	2.28515	-8	1.7	-4.7	1.6			-8.66	2.532
Alcohols
Methanol	-5.11	-4.76	0.35	-6.48221	1.37221	-4.2	0.91	-3.2	1.91			-4.94	0.18	-3.69717	-3.70186	1.41283	1.40814
Ethanol	-5.01	-4.94	0.07	-6.20329	1.19329	-4.2	0.81	-3.1	1.91	-5.09	0.08	-4.87	0.07	-3.58149	-3.55315	1.42851	1.45685
Propanol	-4.92	-4.74	0.18	-6.22474	1.30474	-4.1	0.82	-3.1	1.82	-5.03	0.11	-4.62	0.12	-3.67	-3.77	1.25	1.15
2-Propanol	-4.62	-4.62	0	-6.26945	1.64945	-4.3	0.32	-3.1	1.52	-4.33	0.29	-4.62	0	-3.16693	-3.27216	1.45307	1.34784
1-Butanol	-4.72	-4.66	0.06	-6.5522	1.8322	-3.9	0.82	-3.1	1.62	-4.72	0	-4.56	0.1	-3.76222	-3.86027	0.957785	0.859733
2-Butanol	-4.58	-4.66	0.08	-5.68917	1.10917					-3.97	0.61	-3.89	0.77	-3.18221	-3.28273	1.39779	1.29727
2-Methyl-2-Propanol	-4.51	-4.16	0.35	-5.81832	1.30832	-3.8	0.71	-3	1.51			-4.26	0.1	-2.94063	-2.96967	1.56937	1.54033
1-Pentanol	-4.47	-4.52	0.05	-6.67797	2.20797	-4	0.47	-3.3	1.17	-4.77	0.3	-4.41	0.11	-3.87862	-3.92136	0.59138	0.548637
2-Methyl-2-Butanol	-4.43	-4.6	0.17	-5.59055	1.16055									-2.81336	-2.86929	1.61664	1.56071
2-Pentanol	-4.39	-4.47	0.08	-5.76984	1.37984					-3.99	0.4			-3.25105	-3.51507	1.13895	0.874935
3-Pentanol	-4.35	-4.2	0.15	-5.35965	1.00965					-3.77	0.58			-2.78879	-2.79174	1.56121	1.55826
Cyclohexanol	-5.47	-5.13	0.34	-6.50123	1.03123							-5.46	0.33	-3.35739	-3.52593	2.11261	1.94407
Octanol	-4.09	-3.87	0.22	-6.65982	2.56982	-3.4	0.69	-3.3	0.79	-4.07	0.02	-4.05	0.18	-4.25268	-4.27375	0.162678	0.183746
Esters
EthylAcetate	-3.12	-2.7991	0.3209	-7.06546	3.94546	-3.1	0.02	-3.7	0.58	-3.1	0.02			-4.82776	-4.31231	1.70776	1.19231
MethylPropionate	-2.93	-3.0303	0.1003	-6.68027	3.75027	-2.7	0.23	-3.5	0.57	-3.13	0.2			-4.44609	-4.63785	1.51609	1.70785
PropylAcetate	-2.86	-2.7904	0.0696	-6.9752	4.1152	-3	0.14	-3.8	0.94	-3.1	0.24			-5.23839	-4.59352	2.37839	1.73352
ButylAcetate	-2.55	-2.477	0.073	-6.73584	4.18584	-2.9	0.35	-3.8	1.25	-3.16	0.61			-5.64217	-5.04009	3.09217	2.49009
Amides
Acetamide	-9.71	-9.6468	0.0632	-13.82	4.10996	-9	0.71	-6.9	2.81			-12.2	2.5532	-9.89846	-8.84624	0.188461	0.863763
N-Methylacetamide	-10	-10.4937	0.4937	-13.1048	3.10477	-8.6	1.4	-6.6	3.4	-8.11	1.89	-10.22	0.2737	-5.35974	-5.34324	4.64026	4.65676
DiMethylAcetamide	-8.5	-8.5092	0.0092	-10.8128	2.31284							-8.14	0.3692
propionamide	-9.4	-9.5683	0.1683	-12.8964	3.49643					-7.19	2.21			-9.62384	-9.17348	0.223843	0.226521
Thiols
MethaneThiol	-1.219	-1.649	0.43	-3.92801	2.70901	-0.8	0.419	-2.1	0.881					-1.25801	-1.25255	0.0390066	0.0335485
EthaneThiol	-1.24	-1.67	0.43	-3.94216	2.70216	-1	0.24	-2.1	0.86					-1.34241	-1.34776	0.10241	0.107764
Propanethiol	-1.05	-1.45	0.4	-3.93448	2.88448	-0.9	0.15	-2.2	1.15					-1.48529	-1.48387	0.435285	0.433867
1-Butanethiol	-0.99	-1.49	0.5	-4.05378	3.06378									-1.62446	-1.64094	0.634457	0.650941
Sulfides
DiMethylSulfide	-1.54	-1.7	0.16	-4.15174	2.61174	-0.3	1.24	-2.1	0.56					-1.0342	-1.0339	0.505799	0.506101
DiEthylSulfide	-1.43	-1.55	0.12	-4.79989	3.36989	-0.2	1.23	-2	0.57					-1.19302	-1.18376	0.236981	0.246236
EthylMethylSulfide	-1.5	-1.61	0.11	-4.19702	2.69702									-1.11832	-1.13178	0.381678	0.368224
DimethylDisulfide	-1.83	-1.85	0.02	-4.67135	2.84135	-1.1	0.73	-2.4	0.57					-1.51204	-1.53114	0.317959	0.298859
Heterorings
3-methyl-indole	-5.88	-6.9	1.02	-7.83297	1.95297							-5.91	0.99	-2.32041	-2.31884	3.55959	3.56116
Aniline	-5.54	-5.48	0.06	-7.66725	2.12725	-4.8	0.74	-4.1	1.44			-5.71	0.23	-3.9033	-3.95846	1.6367	1.58154
Imidazole	-9.6	-9.89	0.29	-13.3103	3.71027	-9	0.6	-6.7	2.9			-11.19	1.3	-4.16679	-4.17964	5.43321	5.42036
Pyrrole	-4.8	-4.17	0.63	-7.22463	2.42463					-7.02	2.22	-5.13	0.96	-1.80121	-1.82682	2.99879	2.97318
pyridine	-4.69	-4.7658	0.0758	-6.72824	2.03824	-4.2	0.49	-3.2	1.49	-4.9	0.21	-4.04	0.7258	-2.81562	-2.83473	1.87438	1.85527
MAE			0.204836		2.49703		0.606078		1.48618		0.501003		0.424359			1.71615	1.71557

## Sheet: benchmarks
Supplementary Data 1f) Dimer energy predictions by the ARROW-FF for the S22 and S66 dataset.
S22 set	QM	FF	abs_diff
81_Ammoniadimer.xyz	-3.1	-3.1	0
82_Waterdimer.xyz	-4.92	-5.21	0.29
83_BenzeneMethanecomplex.xyz	-1.47	-1.37	0.1
84_Formicaciddimer.xyz	-18.5	-18.4	0.1
85_Formamidedimer.xyz	-15.8	-14	1.8
86_Uracildimerhbonded.xyz	-20.4	-21.1	0.7
87_2pyridoxine2aminopyridinecomplex.xyz	-16.7	-16.7	0
88_AdeninethymineWatsonCrickcomplex.xyz	-16.4	-16.7	0.3
89_Methanedimer.xyz	-0.527	-0.509	0.018
90_Ethenedimer.xyz	-1.48409	-1.4744	0.0096893
91_Benzenedimerparalleldisplaced.xyz	-2.73	-2.85	0.12
92_Pyrazinedimer.xyz	-4.33	-4.3	0.03
93_Uracildimerstack.xyz	-9.83	-9.89	0.06
94_Indolebenzenecomplexstack.xyz	-4.62	-4.57	0.05
95_Adeninethyminecomplexstack.xyz	-11.8	-12.1	0.3
96_Etheneethynecomplex.xyz	-1.5	-1.53	0.03
97_Benzenewatercomplex.xyz	-3.27	-3.08	0.19
98_Benzeneammoniacomplex.xyz	-2.33	-2.29	0.04
99_BenzeneHCNcomplex.xyz	-4.52	-4.49	0.03
100_BenzenedimerTshaped.xyz	-2.75	-2.56	0.19
101_IndolebenzeneTshapecomplex.xyz	-5.63	-5.56	0.07
102_Phenoldimer.xyz	-7.04	-7.17	0.13
MAE			0.207168
S66 set	QM	FF	abs_diff
01WaterWater.xyz	-4.89	-5.04	0.15
02WaterMeOH.xyz	-5.57	-5.6	0.03
03WaterMeNH2.xyz	-6.88	-6.68	0.2
04WaterPeptide.xyz	-8.08	-8.15	0.07
05MeOHMeOH.xyz	-5.75	-5.72	0.03
06MeOHMeNH2.xyz	-7.54084	-7.20755	0.333286
07MeOHPeptide.xyz	-8.22	-7.72	0.5
08MeOHWater.xyz	-5	-4.84	0.16
09MeNH2MeOH.xyz	-3.04	-2.88	0.16
10MeNH2MeNH2.xyz	-4.15	-4.05	0.1
11MeNH2Peptide.xyz	-5.41	-5.59	0.18
12MeNH2Water.xyz	-7.25	-6.86	0.39
13PeptideMeOH.xyz	-6.18	-5.59	0.59
14PeptideMeNH2.xyz	-7.45	-7.39	0.06
15PeptidePeptide.xyz	-8.63	-9.07	0.44
16PeptideWater.xyz	-5.12	-4.74	0.38
17UracilUracilBP.xyz	-17.2	-17	0.2
18WaterPyridine.xyz	-6.83	-6.67	0.16
19MeOHPyridine.xyz	-7.4	-6.8	0.6
20AcOHAcOH.xyz	-19.1	-19.7	0.6
21AcNH2AcNH2.xyz	-16.3	-17.6	1.3
22AcOHUracil.xyz	-19.5	-19.6	0.1
23AcNH2Uracil.xyz	-19.2	-19.4	0.2
24BenzeneBenzenepipi.xyz	-2.74	-2.89	0.15
25PyridinePyridinepipi.xyz	-3.83	-3.95	0.12
26UracilUracilpipi.xyz	-9.82633	-9.89416	0.0678276
27BenzenePyridinepipi.xyz	-3.37	-3.69	0.32
28BenzeneUracilpipi.xyz	-5.71	-5.73	0.02
29PyridineUracilpipi.xyz	-6.82	-6.9	0.08
30BenzeneEthene.xyz	-1.41	-0.451	0.959
31UracilEthene.xyz	-3.38	-3.2	0.18
32UracilEthyne.xyz	-3.74	-3.71	0.03
33PyridineEthene.xyz	-1.86	-2.02	0.16
34PentanePentane.xyz	-3.78	-3.48	0.3
35NeopentanePentane.xyz	-2.61134	-2.42355	0.187784
36NeopentaneNeopentane.xyz	-1.77	-1.82	0.05
37CyclopentaneNeopentane.xyz	-2.41	-2.51	0.1
38CyclopentaneCyclopentane.xyz	-3	-2.53	0.47
39BenzeneCyclopentane.xyz	-3.57	-3.48	0.09
40BenzeneNeopentane.xyz	-2.9	-2.87	0.03
41UracilPentane.xyz	-4.84	-4.93	0.09
42UracilCyclopentane.xyz	-4.13	-4.19	0.06
43UracilNeopentane.xyz	-3.7	-3.71	0.01
44EthenePentane.xyz	-1.99	-1.96	0.03
45EthynePentane.xyz	-1.75	-1.73	0.02
46PeptidePentane.xyz	-4.25	-4.04	0.21
47BenzeneBenzeneTS.xyz	-2.87	-2.78	0.09
48PyridinePyridineTS.xyz	-3.53	-3.2	0.33
49BenzenePyridineTS.xyz	-3.33	-3.33	0
50BenzeneEthyneCHpi.xyz	-2.87	-2.92	0.05
51EthyneEthyneTS.xyz	-1.52	-1.52	0
52BenzeneAcOHOHpi.xyz	-4.71	-4.7	0.01
53BenzeneAcNH2NHpi.xyz	-4.36	-4.42	0.06
54BenzeneWaterOHpi.xyz	-3.27	-3.08	0.19
55BenzeneMeOHOHpi.xyz	-4.19	-4.38	0.19
56BenzeneMeNH2NHpi.xyz	-3.23	-3.17	0.06
57BenzenePeptideNHpi.xyz	-5.28	-5.12	0.16
58PyridinePyridineCHN.xyz	-4.15	-4.29	0.14
59EthyneWaterCHO.xyz	-2.85	-2.78	0.07
60EthyneAcOHOHpi.xyz	-4.86	-4.82	0.04
61PentaneAcOH.xyz	-2.88	-2.99	0.11
62PentaneAcNH2.xyz	-3.51	-3.4	0.11
63BenzeneAcOH.xyz	-3.8	-3.74	0.06
64PeptideEthene.xyz	-2.99	-2.68	0.31
65PyridineEthyne.xyz	-3.99	-3.86	0.13
66MeNH2Pyridine.xyz	-3.97	-3.95	0.02
MAE			0.193908
